# Supplementary material for: Hydrostratigraphy and hydrogeophysical studies to delineate fresh and saline aquifer boundaries in Lesser Cholistan of Pakistan
Source: PLoS One. 2023 Oct 5;18(10):e0292035. doi: 10.1371/journal.pone.0292035 (PMC10553205; doi:10.1371/journal.pone.0292035)
Supplement: S1 Data — (XLSX) [file pone.0292035.s001.xlsx]

## Sheet: KA-01
						KA-01
	Latitude	30 18 94
	Longitude	70 94 97
			AB/2	MN/2	MN	R	K	Rho-a
			1.5	0.5	1	0.83402	6.28	5.23765
			2	0.5	1	0.53054	11.775	6.24711
			3	0.5	1	0.31752	27.475	8.72386
			4	0.5	1	0.22952	49.455	11.3509
			6	0.5	1	0.13322	112.255	14.9546
			8	0.5	1	0.092995	200.175	18.6153
			10	0.5	1	0.06668	313.215	20.8852
			15	0.5	1	0.034854	705.715	24.597
			20	0.5	1	0.02009	1255.22	25.2173
			20	5	10	0.21329	117.75	25.1149
			25	5	10	0.13803	188.4	26.0049
			30	5	10	0.097323	274.75	26.7395
			40	5	10	0.057355	494.55	28.3649
			50	5	10	0.040556	777.15	31.5181
			60	5	10	0.030306	1122.55	34.02
			60	15	30	0.096506	353.25	34.0907
			80	15	30	0.058946	646.317	38.0978
			100	15	30	0.03843	1023.12	39.3184
			125	15	30	0.02542	1611.87	40.9737
			150	15	30	0.017602	2331.45	41.0382
			150	30	60	0.036468	1130.4	41.2234
			200	30	60	0.020245	2046.23	41.426
			250	30	60	0.013162	3223.73	42.4308
			300	30	60	0.0081624	4662.9	38.0605

## Sheet: KA-02
						KA-02
	Lat	30 13 12.2
	Long	70 53 39
			AB/2	MN/2	MN	R	K	Rho-a
			1.5	0.5	1	9.0435	6.28	56.7932
			2	0.5	1	6.5115	11.775	76.6729
			3	0.5	1	4.4891	27.475	123.338
			4	0.5	1	2.6978	49.455	133.42
			6	0.5	1	1.2646	112.255	141.958
			8	0.5	1	0.61585	200.175	123.278
			10	0.5	1	0.13812	313.215	43.2613
			15	0.5	1	0.067324	705.715	47.5116
			20	0.5	1	0.039252	1255.22	49.2697
			20	5	10	0.00153	117.75	0.180157
			25	5	10	0.59753	188.4	112.575
			30	5	10	0.37011	274.75	101.688
			40	5	10	0.20004	494.55	98.9298
			50	5	10	0.12382	777.15	96.2267
			60	5	10	0.081779	1122.55	91.801
			80	5	10	0.04096	2001.75	81.9917
			80	20	40	0.16986	471	80.0041
			100	20	40	0.096466	753.6	72.6968
			125	20	40	0.054309	1195.16	64.9081
			150	20	40	0.034717	1734.85	60.2288
			200	20	40	0.019741	3108.6	61.3669
			200	40	80	0.036413	1507.2	54.8817
			250	40	80	0.040494	2390.32	96.7938
			300	40	80	0.016662	3469.7	57.8121

## Sheet: KA-03
						KA-03
	Lat	30 12 58
	Long	70 51 19
			AB/2	MN/2	MN	R	K	Rho-a
			1.5	0.5	1	26.293	6.28	165.12
			2	0.5	1	12.85	11.775	151.309
			3	0.5	1	2.6911	27.475	73.938
			4	0.5	1	1.1548	49.455	57.1106
			6	0.5	1	0.64663	112.255	72.5875
			8	0.5	1	0.43275	200.175	86.6257
			10	0.5	1	0.27485	313.215	86.0871
			15	0.5	1	0.12559	705.715	88.6307
			20	0.5	1	0.062532	1255.22	78.4911
			20	5	10	0.44524	117.75	52.427
			25	5	10	0.29545	188.4	55.6628
			30	5	10	0.21489	274.75	59.041
			40	5	10	0.10761	494.55	53.2185
			50	5	10	0.065824	777.15	51.1551
			60	5	10	0.042021	1122.55	47.1707
			60	15	30	0.13441	353.25	47.4803
			80	15	30	0.086507	646.317	55.9109
			100	15	30	0.05646	1023.12	57.7652
			125	15	30	0.039167	1611.87	63.132
			150	15	30	0.029018	2331.45	67.654
			150	30	60	0.05959	1130.4	67.3605
			200	30	60	0.035612	2046.23	72.8705
			250	30	60	0.02304	3223.73	74.2748
			300	30	60	0.017463	4662.9	81.4282

## Sheet: KA-04
						KA-04
	Lat	30 13 11
	Long	70 56 28
			AB/2	MN/2	MN	K	R	Rho-A
			1.5	0.5	1	6.28	3.5917	22.5559
			2	0.5	1	11.775	1.9306	22.7328
			3	0.5	1	27.475	0.98823	27.1516
			4	0.5	1	49.455	0.56198	27.7927
			6	0.5	1	112.255	0.27386	30.7422
			8	0.5	1	200.175	0.15134	30.2945
			10	0.5	1	313.215	0.10078	31.5658
			15	0.5	1	705.715	0.04544	32.0677
			20	0.5	1	1255.22	0.026261	32.9632
			20	5	10	117.75	0.28808	33.9214
			25	5	10	188.4	0.17888	33.701
			30	5	10	274.75	0.12427	34.1432
			40	5	10	494.55	0.070935	35.0809
			50	5	10	777.15	0.046116	35.839
			60	5	10	1122.55	0.032761	36.7759
			60	15	30	353.25	0.105	37.0912
			80	15	30	646.317	0.060277	38.958
			100	15	30	1023.12	0.040125	41.0526
			125	15	30	1611.87	0.026631	42.9256
			150	15	30	2331.45	0.018911	44.0901
			150	30	60	1130.4	0.038766	43.8211
			200	30	60	2046.23	0.023405	47.8921
			250	30	60	3223.73	0.015144	48.8202
			300	30	60	4662.9	0.010479	48.8625

## Sheet: KA-05
						KA-05
	Lat	30 12 25
	Long	70 57 40
			AB/2	MN/2	MN	K	R	Rho-a
			1.5	0.5	1	6.28	5.2001	32.6566
			2	0.5	1	11.775	2.8542	33.6082
			3	0.5	1	27.475	1.1938	32.7997
			4	0.5	1	49.455	0.64719	32.0068
			6	0.5	1	112.255	0.24687	27.7124
			8	0.5	1	200.175	0.126	25.2221
			10	0.5	1	313.215	0.07479	23.4253
			15	0.5	1	705.715	0.031932	22.5349
			20	0.5	1	1255.21	0.017582	22.0692
			20	5	10	117.75	0.18035	21.2362
			25	5	10	188.4	0.11005	20.7334
			30	5	10	274.75	0.073358	20.1551
			40	5	10	494.55	0.041823	20.6836
			50	5	10	777.15	0.027343	21.2496
			60	5	10	1122.55	0.019373	21.7472
			60	15	30	353.25	0.058523	20.6732
			80	15	30	646.317	0.03361	21.7227
			100	15	30	1023.12	0.022163	22.6753
			125	15	30	1611.87	0.014379	23.177
			150	15	30	2331.45	0.010286	23.9813
			150	30	60	1130.4	0.014523	16.4168
			200	30	60	2046.23	0.012078	24.7144
			250	30	60	3223.73	0.0081143	26.1583
			300	30	60	4662.9	0.0056638	26.4097

## Sheet: KA-08
						KA-08
	Lat	30 13 21
	Long	71 00 33
			AB/2	MN/2	MN	R	K	Rho-A
			2	0.7	1.4	4.3315	7.87243	34.0994
			3	0.7	1.4	2.052	19.0867	39.1659
			4	0.7	1.4	1.1442	34.7867	39.803
			6	0.7	1.4	0.54799	79.6439	43.644
			8	0.7	1.4	0.349931	142.444	49.8455
			10	0.7	1.4	0.23882	223.187	53.3015
			15	0.7	1.4	0.11081	503.544	55.7977
			20	0.7	1.4	0.060454	896.044	54.1694
			25	0.7	1.4	0.040607	1400.69	56.8777
			25	5	10	0.21626	188.4	40.7434
			30	5	10	0.13554	274.75	37.2396
			40	5	10	0.067319	494.55	33.2926
			50	5	10	0.039905	777.15	31.0122
			60	5	10	0.026504	1122.55	29.7521
			60	15	30	0.07649	353.25	27.0201
			80	15	30	0.038934	646.317	25.1637
			100	15	30	0.024368	1023.12	24.9313
			125	15	30	0.015015	1611.87	24.2022
			150	15	30	0.010261	2331.45	23.923
			150	30	60	0.023291	1130.4	26.3281
			200	30	60	0.011196	2046.23	22.9096
			250	30	60	0.0063759	3223.73	20.5542
			300	30	60	0.0038848	4662.9	18.1144

## Sheet: KA-09
						KA-09
	Lat	30 15 14
	Long	71 0 13
			AB/2	MN/2	MN	R	K	Rho-A
			1.5	0.5	1	35.2605	6.28	221.436
			2	0.5	1	14.634	11.775	172.315
			3	0.5	1	4.2316	27.475	116.263
			4	0.5	1	1.6229	49.455	80.2605
			6	0.5	1	0.5967	112.255	66.9826
			8	0.5	1	0.33113	200.175	66.2839
			10	0.5	1	0.19939	313.215	62.4519
			15	0.5	1	0.089505	705.715	63.165
			20	0.5	1	0.047049	1255.22	59.0566
			20	5	10	0.47756	117.75	56.2327
			25	5	10	0.28012	188.4	52.7746
			30	5	10	0.18676	274.75	51.3123
			40	5	10	0.095248	494.55	47.1049
			50	5	10	0.051329	777.15	39.8903
			60	5	10	0.033559	1122.55	37.6717
			60	15	30	0.10593	353.25	37.4198
			80	15	30	0.048389	646.317	31.2746
			100	15	30	0.025377	1023.12	25.9636
			125	15	30	0.017399	1611.87	28.0449
			150	15	30	0.011414	2331.45	26.6112
			150	30	60	0.021674	1130.4	24.5003
			200	30	60	0.011553	2046.23	23.6401
			250	30	60	0.0071614	3223.73	23.0864
			300	30	60	0.0033653	4662.9	15.6921

## Sheet: KA-11
						KA-11
	Lat	30 33 10
	Long	70 58 08
			AB/2	MN/2	MN	R	K	Rho-A
			1.5	0.5	1	10.901	6.28	68.4583
			2	0.5	1	2.9638	11.775	34.8987
			3	0.5	1	0.8729	27.475	23.9829
			4	0.5	1	0.42218	49.455	20.8789
			6	0.5	1	0.16087	112.255	18.0585
			8	0.5	1	0.61174	200.175	122.455
			10	0.5	1	0.06346	313.215	19.8766
			15	0.5	1	0.026216	705.715	18.501
			20	0.5	1	0.016076	1255.22	20.1788
			20	5	10	0.17377	117.75	20.4614
			25	5	10	0.11145	188.4	20.9972
			30	5	10	0.08261	274.75	22.6971
			40	5	10	0.045731	494.55	22.6163
			50	5	10	0.028932	777.15	22.4845
			60	5	10	0.023628	1122.55	26.5236
			60	15	30	0.058548	353.25	20.6821
			80	15	30	0.032371	646.317	20.9219
			100	15	30	0.023126	1023.12	23.6606
			125	15	30	0.014353	1611.87	23.1351
			150	15	30	0.0099895	2331.45	23.29
			150	30	60	0.01112	1130.4	12.57
			200	30	60	0.0006766	2046.23	1.38448
			250	30	60	0.0021153	3223.73	6.81916
			300	30	60	0.0051107	4662.9	23.8307

## Sheet: KA-13
						KA-13
	Lat	30 46 28
	Long	70 58 38
			AB/2	MN/2	MN	K	R	Rho-A
			1.5	0.5	1	6.28	2.5797	16.2005
			2	0.5	1	11.775	1.3351	15.7208
			3	0.5	1	27.475	0.59829	16.438
			4	0.5	1	49.455	0.36406	18.0046
			6	0.5	1	112.255	0.16213	18.1999
			8	0.5	1	200.175	0.076221	15.2575
			10	0.5	1	313.215	0.049339	15.4537
			15	0.5	1	705.715	0.023877	16.8504
			20	0.5	1	1255.22	0.013996	17.568
			20	5	10	117.75	0.18643	21.9521
			25	5	10	188.4	0.1205	22.7022
			30	5	10	274.75	0.086277	23.7046
			40	5	10	494.55	0.05124	25.3407
			50	5	10	777.15	0.034632	26.9143
			60	5	10	1122.55	0.024405	27.3958
			60	15	30	353.25	0.10636	37.5717
			80	15	30	646.317	0.051742	33.4417
			100	15	30	1023.12	0.031879	32.6159
			125	15	30	1611.87	0.02007	32.3502
			150	15	30	2331.45	0.01392	32.4538
			150	30	60	1130.4	0.026347	29.7826
			200	30	60	2046.23	0.012359	25.2894
			250	30	60	3223.73	0.0075289	24.2712
			300	30	60	4662.9	0.0050252	23.432

## Sheet: KA-14
						KA-14
	Lat	30 16 31.4
	Long	70 55 2.3
			AB/2	MN/2	MN	K	R	Rho-A
			1.5	0.5	1	6.28	2.5785	16.193
			2	0.5	1	11.775	1.8219	21.4529
			3	0.5	1	27.475	1.0731	29.4834
			4	0.5	1	49.455	0.72567	35.888
			6	0.5	1	112.255	0.38546	43.2698
			8	0.5	1	200.175	0.233987	46.8383
			10	0.5	1	313.215	0.15272	47.8342
			15	0.5	1	705.715	0.064088	45.2279
			20	0.5	1	1255.22	0.033729	42.3371
			20	5	10	117.75	0.349	41.0947
			25	5	10	188.4	0.2042	38.4713
			30	5	10	274.75	0.13436	36.9154
			40	5	10	494.55	0.075773	37.4735
			50	5	10	777.15	0.050062	38.9057
			60	5	10	1122.55	0.034925	39.2051
			60	15	30	353.25	0.11368	40.1575
			80	15	30	646.317	0.06237	40.3108
			100	15	30	1023.12	0.040445	41.38
			125	15	30	1611.87	0.027024	43.5591
			150	15	30	2331.45	0.01947	45.3933
			150	30	60	1130.4	0.045115	50.998
			200	30	60	2046.23	0.023301	47.6793
			250	30	60	3223.73	0.015126	48.7622
			300	30	60	4662.9	0.010537	49.133

[truncated: 14 more sheets: KA-15, KA-16, KA-17, KA-18, KA-19, KA-20, KA-35, KA-36, KA-37, KA-38, KA-39, KA-40, KA-41, KA-42]
