# Supplementary material for: Hydrostratigraphy and hydrogeophysical studies to delineate fresh and saline aquifer boundaries in Lesser Cholistan of Pakistan
Source: PLoS One. 2023 Oct 5;18(10):e0292035. doi: 10.1371/journal.pone.0292035 (PMC10553205; doi:10.1371/journal.pone.0292035)
Supplement: S2 Data — (XLSX) [file pone.0292035.s002.xlsx]

## Sheet: Sheet1
		Borehole ID	Province	District	Site	Latitude	Longitude
		TH-50	Punjab	Bahawalpur	Left Bank of Sutlej	29.7247	72.3824
		TH-71	Punjab	Bahawalpur	Left Bank of Sutlej	29.3887	71.8951
		TH-75	Punjab	Bahawalpur	Left Bank of Sutlej	29.0518	71.7675
		TH-77	Punjab	Bahawalpur	Left Bank of Sutlej	29.224	71.7218
		TH-91	Punjab	Bahawalpur	Left Bank of Sutlej	29.0213	71.2935
			Borehole ID	From	To	Lithology
			TH-50	0	63	Silty sand
			TH-50	63	107	Silty clay
			TH-50	107	195.68	Sand with gravel
			TH-71	0	13	Silty clay
			TH-71	13	112	Sand with gravel
			TH-71	112	129	Silty clay
			TH-71	129	201.78	Sand with gravel
			TH-75	0	16	Silt with gravel
			TH-75	16	107	Silty clay
			TH-75	107	189.59	Sand with gravel
			TH-77	0	27	Silty clay
			TH-77	27	108	Sand with gravel
			TH-77	108	117	Silt
			TH-77	117	195.68	Sand with gravel
			TH-91	0	19	Silty clay
			TH-91	19	108	Sand with gravel
			TH-91	108	123	Silty clay
			TH-91	123	157	Gravel with silt
			TH-91	157	274	Sand with gravel
